# Supplementary material for: Chronic Exposure to Endocrine Disruptor Vinclozolin Leads to Lung Damage via Nrf2–Nf-kb Pathway Alterations
Source: Int J Mol Sci. 2022 Sep 26;23(19):11320. doi: 10.3390/ijms231911320 (PMC9569619; doi:10.3390/ijms231911320)
Supplement: Supplementary file 1 [file ijms-23-11320-s001.zip]

Archive with 1 entries (1 files):
- ijms-1898858-supplementary.pdf
